# Supplementary material for: Hepatectomy versus Chemotherapy for Resectable Colorectal Liver Metastases in Progression after Perioperative Chemotherapy: Expanding the Boundaries of the Curative Intent
Source: Cancers (Basel). 2023 Jan 27;15(3):783. doi: 10.3390/cancers15030783 (PMC9913571; doi:10.3390/cancers15030783)
Supplement: Supplementary file 1 [file cancers-15-00783-s001.zip]

Archive with 1 entries (1 files):
- cancers-2106633-supplementary.pdf
